# Supplementary material for: Rodent Arena Tracker (RAT): A Machine Vision Rodent Tracking Camera and Closed Loop Control System
Source: eNeuro. 2020 May 12;7(3):ENEURO.0485-19.2020. doi: 10.1523/ENEURO.0485-19.2020 (PMC7221356; doi:10.1523/ENEURO.0485-19.2020)
Supplement: Extended data 1 — RAT_code.zip. Code to set the clock and run the tracking algorithm on the RAT. Download Extended Data 1, ZIP file. [file enu-eN-OTM-0485-19-s02.zip]

Archive with 2 entries (2 files):
- RAT_v1.1_auto_threshold_RTC.py
- RAT_v1.1_setTime.py
