# Supplementary material for: Rodent Arena Tracker (RAT): A Machine Vision Rodent Tracking Camera and Closed Loop Control System
Source: eNeuro. 2020 May 12;7(3):ENEURO.0485-19.2020. doi: 10.1523/ENEURO.0485-19.2020 (PMC7221356; doi:10.1523/ENEURO.0485-19.2020)
Supplement: Extended data 1 — RAT_code.zip. Code to set the clock and run the tracking algorithm on the RAT. Download Extended Data 1, ZIP file. [file enu-eN-OTM-0485-19-s02.zip › RAT_v1.1_setTime.py]

# RAT_setTime.py - By: krynitskyja - Wed Jan 8 2020
import sensor, image, time, lcd
from pyb import I2C

sensor.reset()
sensor.set_pixformat(sensor.RGB565)
sensor.set_framesize(sensor.QVGA)
sensor.skip_frames(time = 2000)

clock = time.clock()

i2c = I2C(2)                         # create on bus 2
i2c = I2C(2, I2C.MASTER)             # create and init as a master
print(i2c)
i2c.init(I2C.MASTER, baudrate=400000) # init as a master

# Init LCD
lcd.init()

timeData = bytearray(7)  # create a buffer
timeData[0] = 0x00  #seconds
timeData[1] = 0x48  #minutes
timeData[2] = 0x12  #hours
timeData[3] = 0x02  #dayofweek
timeData[4] = 0x03  #dayofmonth
timeData[5] = 0x02  #month
timeData[6] = 0x20  #year

# Find RTC i2c address
i2c_addr = i2c.scan()
RTC_addr = i2c_addr[0]

# Write time to RTC memory
i2c.mem_write(timeData, RTC_addr, 0, timeout=1000)

while True:
    img = sensor.snapshot()

    #get RTC time
    RTC_time = i2c.mem_read(7, RTC_addr, 0)
    seconds = hex(RTC_time[0])[2:]
    minutes = hex(RTC_time[1])[2:]
    hours = hex(RTC_time[2])[2:]
    dayofweek = hex(RTC_time[3])[2:]
    dayofmonth = hex(RTC_time[4])[2:]
    month = hex(RTC_time[5])[2:]
    year = hex(RTC_time[6])[2:]
    datetime = (month + "/" + dayofmonth + "/" + year + " " + hours + ":" + minutes + ":" + seconds)
    print (datetime)

    img.draw_string(100, 119 ,"Date and time", (255,255,0))
    img.draw_string(100, 129 ,"set to:", (255,255,0))
    img.draw_string(100, 139 ,datetime, (255,255,255))
    lcd.display(img)
    time.sleep(100)
